# Supplementary material for: NanoPack2: population-scale evaluation of long-read sequencing data
Source: Bioinformatics. 2023 May 12;39(5):btad311. doi: 10.1093/bioinformatics/btad311 (PMC10196664; doi:10.1093/bioinformatics/btad311)
Supplement: btad311_Supplementary_Data [file btad311_supplementary_data.zip]

Archive with 5 entries (5 files):
- FigureS1_C.png
- FigureS2.png
- NanoPack2-supplementary.docx
- FigureS1_A.png
- FigureS1_B.png
